# Supplementary material for: Fructose Reduces Mitochondrial Metabolism and Increases Extracellular BCAA during Insulin Resistance in C2C12 Myotubes
Source: Nutrients. 2024 May 23;16(11):1582. doi: 10.3390/nu16111582 (PMC11174010; doi:10.3390/nu16111582)
Supplement: Supplementary file 1 [file nutrients-16-01582-s001.zip]

Archive with 1 entries (1 files):
- nutrients-3000800-supplementary.pdf
